# Supplementary material for: Evolutionary rescue in populations of Pseudomonas fluorescens across an antibiotic gradient
Source: Evol Appl. 2013 Feb 4;6(4):608–16. doi: 10.1111/eva.12046 (PMC3684742; doi:10.1111/eva.12046)
Supplement: Supplementary file 2 [file eva0006-0608-SD2.txt]

Evolutionary rescue in populations of Pseudomonas fluorescens 
acrossanantibioticgradient
 
 
 
JohanRamsayer
1
, OliverKaltz
1#
 and MichaelE. Hochberg
1,2# 
1 Institute ofEvolutionarySciences -Montpellier(UMR 5554 ISE-M), University
ofMontpellier2, France 
2 Santa Fe Institute, 1399 Hyde Park Road, Santa Fe, NM 87501 USA 
 
Supplementaryinformation: 
Assaymethods and results 
Figures S1-S4 
Tables S1 – S2 Supporting information: Assay methodsand results 
Assay 1. Estimationoftheinitial resistant mutant density inthediversified “master”population.
 The initial density of resistant mutants in the diversified “master” population was 
measured after theexperimentsusing anapriori identical master population (see materialsand 
methods section of first experiment). Five replicate samples were created from the master 
population, 20 µl ofeachsamplewasplated undiluted onto KB-agar platescomplemented with 
200 µg/mlstreptomycin(to count thenumber ofresistant colonies), and 20 µl ofeachsamplewas 
diluted to 10-6 of their initial density and plated on standard KB-agar plates (to measure total
density). Allbacteriaweregrownfor 48hoursat 28 °Cbeforecounting.  
The number of resistant cells is estimated to be 1 out of every 2.285x 108. Very few 
colonies(between6 and 9) wereableto growonany oftheplatescontaining streptomycin. 
 
Assay 2. Estimation of spontaneous mutation rate from sensitivity to resistance. During 
experiment 2, we also assayed the 24 control populations (i.e. without antibiotics) by plating 
them on KB-agar complemented with 200 µg/ml of streptomycin to test for the spontaneous
appearanceofresistant mutants.  
Thenumber ofcellsresistant to streptomycinwas c.1out ofevery 3.94 x109 cells. This 
correspondsto theinitialfrequencyofresistant mutantsinthenon-diversified populations. 96% 
ofthereplicatesdid not show asingleresistant colony. 
 
Assay 3. Estimation of the MIC50 for Streptomycin on Pseudomonas fluorescens SBW25. We 
measured theMIC50 (i.e. theconcentrationofstreptomycinthat reducesbacterialpopulationsize 
after aspecified timebyhalf) in a96 wellplate, byinoculating 5 µl ofP. fluorescensSBW25 in 
100 µl of KB medium complemented with decreasing doses of streptomycin (150, 75, 37.5,18.75, 9.375, 4.688, 2.344, 1.172, 0.586,0.293 and 0 µg/ml). Eachdosetreatment wasreplicated 
threetimes. Threereplicated wellsofKBaloneserved ascontrols. Thepopulationsgrew for 24 
hoursat 28°Cunder constant agitation(130 rpm) (theapproximatetimefor control populations 
to attain maximum densities), at which time all population densities were measured with a 
spectrophotometer (600 nm).  
After 24 hours, bacterialdensity was39.8% lower thancontrolsat adoseof18.75µg/ml 
and 89.7% lower at 37.5µg/ml. By linear interpolation we estimate the concentration of
streptomycin that reducesthebacterial growthby half(=MIC50) to bec. 22.6 ±2.04µg/ml. 
 
Assay 4. Streptomycinactivity after 72h. To evaluatewhether populationrecovery wastheresult 
ofadaptationand not dueto reduced antibioticactivity, wetested whether streptomycin wasstill 
present and activeafter72hof incubationwithbacteria. Westarted four typesofcultures: one 
treatment with2mlofP. fluorescensat carrying capacity inKBmedium plusstreptomycin at 100 
µg/ml, and threecontrols: 2 ml ofKBmedium only, 2 ml ofKBand 100 µg/ml ofstreptomycin, 
and 2 ml ofP. fluorescensat carrying capacity inKB. Microcosmswereincubated at 28°Cunder 
constant orbital agitationfor 72h, and thencentrifuged for 10minat 8000rpm. To evaluatethe 
impactsoftheresulting aliquotsonbacterial growth, wecentrifuged 200 µl samplesofancestral
P. fluorescens after 24 hours of growth in KB. The liquid medium was removed and replaced 
with sampled media (3 replicates for each typeof medium). We measured resulting population 
densitiesby diluting and plating 20 µl samplesonKB-agar platesat T=0, T=75 minand T= 
275 min post exposureto thetreatment and threecontrolsdescribed above. 
Thestreptomycinaliquotsdecreased populationdensity after 72 hof incubationaloneor 
with bacteria (F1,10 = 26.48, p = 0.0009) (Fig. S4). This indicates that the antibiotic imposed 
selectionpressurefor bacterialresistanceover theentireperiod ofthemain experiments.  
Assay 5. Estimation of minimum doubling time. We measured the minimum doubling time of
streptomycin-resistant P. fluorescens in two environments: KB and KB supplemented with 50 
µg/ml ofstreptomycin. Wealso estimated thedoubling timeoftheancestorinKB. Cultureswere 
started at 10% offinalbacterialdensity in 200 µlofKBin a96 well plate(12 replicatesfor each 
treatment). We incubated plates for 7 hoursat 28°Cuntil they reached theexponential growth 
phaseand thenmeasured their populationdensities at T=7 hand 8 hbyplating 20 µl sampleson 
KB-agar plates. Doubling time was calculated using the formula: DT = (T2 – T1) * (Log(2) / 
Log(D2 –D1)).
Wefound theminimal doubling timeofthestreptomycin-resistant strainofP. fluorescens 
to be40.7± 8.3 minutesinthepresenceofstreptomycin and 48.2 ±15.94 without streptomycin. 
Thesevalueswerenot significantly different fromthedoubling timeofthe sensitivestrain(41.2 
±7.53 minutes;F2,21 =0.4022;p =0.6722).
 
  FigureS1. Estimated rangeofinitialnumber ofresistant cellsin eachvialor wellofthedifferent 
treatments in experiments 1 and 2 as a function of population types (clonal or diversified) and 
culturevolumes. Thenumber ofresistant cells iscalculated using the initialdensityofresistant 
cellsmeasured inclonal populations(1 out ofevery 3.94 x109 cells, seesupplementary assay2 in 
DataS1)and diversified populations(1 out ofevery 2.285 x108 cells, seesupplementary assay1 
in Data S1). In experiment 2, an initial number of resistant cells below 1 (dashed line) 
correspondsto theprobability ofeachwell harbouring asingleresistant cell at thebeginning of
experiment.
 
 
 
 
 
 
 
 
 
 
 
 
 
 
 
 Figure S2. Rescue dynamics in 
experiment 2 shown for small (0.2 ml) 
and large (1.5 ml) populations and for 
different streptomycin concentrations 
(µg/ml). Each line represents a single 
microcosm population. Future rescued 
populations shown with solid circles, 
future extinct populations with open 
circles. Lines are non-linear 
interpolationintended for illustration. 
 
 
 
 
 
 
 
 
 
 
 
 
 
S
tr
ep 
0
 
S
tr
ep 
30
 
S
tr
ep 
40
 
S
tr
ep 
50
 
S
tr
ep 
100
 
1.5 ml 0.2 ml
Culturevolume 
Log(Numberofbacteria + 1) Figure S3: Correlation between the rate of population decrease and the increase of resistance 
combined over all future rescued 1.5 ml replicate populations in experiment 2. Population 
decreaseiscalculated asthedifferenceinlog-transformed populationsizebetween23 and 48 hof
streptomycin exposure. The frequency of resistant cells is taken at t = 48 h (no resistance was 
detected at t =23h). Overall, aslower populationdeclinewasassociated withahigher frequency
ofresistant cells, indicating adirect link betweenpopulationdynamicsand selectionfor antibiotic 
resistance. A regressionlineillustratesthisrelationship. 
 
 
 
 
 
 
 
 
 
 
 
 
 
 
 
 
 
0
0.2
0.4
0
.
6
0
.
8
1
-0.16 -0.12 -0.08 -0.04 0
Chang e in population size (23-48 h)
P
ro
p
o
rti
o
n
 o
f
re
sista
n
ce

ce
ll
s Figure S4. Population size dynamics of naive P. fluorescens exposed to 72-h old media. Old 
mediahad beenstarted either with(solid lines) orwithout (dashed lines) streptomycin, and had 
contained bacteria (square symbols) or not (round symbols). All media replicates were filtered 
before adding samples of naive bacteria. Media initially with or without bacteria and with 
antibiotics still trigger population decrease after 72h. Means and standard error based on 3 
replicates. 
  TableS1. Repeated-measuresAnalysisofVariance of(log-transformed) populationsizein
experiment 1.Populationtype(clonal vs. diversified), streptomycindose(50, 100,200 µg/ml) 
and populationrescue(extinct vs. aliveat t =53 h)areexplanatory factors. Analysisrestricted to 
thefirst 22hofantibioticexposure, during whichtimeallpopulationsdeclined indensity. Time
(+1h) waslog-transformed and takenasacovariateinthemodel. Population identity wasadded 
asarandom factorto account for repeated measurements. 
Source(fixed effects) df, denom. df F P 
Populationtype 1, 50 3.60 0.0635
Streptomycin dose 2, 50 35.10 0.0001
Populationrescue 1, 50 0.06 0.8115 
PoptypexRescue 1, 50 4.61 0.0366
PoptypexDose 2, 50 1.44 0.2458
DosexRescue 2, 50 3.12 0.0530
Time 1, 52 5125.54 0.0001
PoptypexTime 1, 52 2.77 0.1018
DosexTime 2, 52 18.67 0.0001
RescuexTime 1, 52 2.10 0.1536
PoptypexRescuexTime 1, 52 6.92 0.0112 
PoptypexDosexTime 2, 52 4.42 0.0169
 TableS2. Repeated-measuresAnalysisofVariance of(log-transformed) populationsizeduring 
thefirst 48hofexperiment 2 for the1.5mltreatment. Streptomycin dose(30, 40, 50,100 µg/ml) 
and populationrescue(extinct vs. aliveat t=86h) weretakenasexplanatory factors. Time(+1h) 
waslog-transformed and takenasacovariate. Population  identity wasadded asarandom factor
to account for repeated measurements. 
 
Source(fixed effects) d.f., denom. d.f. F P 
Streptomycin dose 3, 40 22.65 <0.0001
Populationrescue 1, 40 1210.41 <0.0001
Dosexrescue 3, 40 11.20 <0.0001
Time 1, 184 292.09 <0.0001
Dosextime 3, 184 0.21 0.8923
Rescuextime 1, 184 108.48 <0.0001
Dosexrescuextime 3, 184 0.72 0.5421
 
 
 
 
